# Supplementary material for: pH-Responsive Super-Porous Hybrid Hydrogels for Gastroretentive Controlled-Release Drug Delivery
Source: Pharmaceutics. 2023 Mar 2;15(3):816. doi: 10.3390/pharmaceutics15030816 (PMC10053105; doi:10.3390/pharmaceutics15030816)
Supplement: Supplementary file 1 [file pharmaceutics-15-00816-s001.zip]

Archive with 1 entries (1 files):
- pharmaceutics-2175653-supplementary.docx
